# Supplementary material for: Diverse Temperate Coliphages of the Urinary Tract
Source: Viruses. 2026 Jan 29;18(2):179. doi: 10.3390/v18020179 (PMC12945033; doi:10.3390/v18020179)
Supplement: Supplementary file 1 [file viruses-18-00179-s001.zip]

Archive with 6 entries (6 files):
- Supplemental_Figure S1.tif
- Supplemental_Figure S2.tif
- Supplemental_File S1.fasta
- Supplemental_Table S1.pdf
- Supplemental_Table S2.pdf
- Supplemental_Table S3.xlsx
