# Supplementary material for: Diverse Temperate Coliphages of the Urinary Tract
Source: Viruses. 2026 Jan 29;18(2):179. doi: 10.3390/v18020179 (PMC12945033; doi:10.3390/v18020179)
Supplement: Supplementary file 1 [file viruses-18-00179-s001.zip › Supplemental_Table S3.xlsx]

## Sheet: Sheet1
Supplemental Table 3. Arcs predicted for the induced E. coli phage genomes.
Protein Info		PaCRISPR						AcRanker			HMM Based Predictor			Type
		Single Model				Ensemble Model
Phage ID	CDS No.	PSSM-composition	DPC-PSSM	PSSM-AC	RPSSM	Score	Acr	Rank	Score	Acr	E-value	Score	Acr
103	4	0.685819	0.616174	0.787694	0.802745	0.723108	Yes	1	'-3.0097158	Yes	'-	'-	No	Pred.
103	5	0.601247	0.434098	0.724895	0.627665	0.596976	Yes	17	'-5.2717857	No	'-	'-	No	Pred.
103	6	0.111951	0.0731342	0.0392272	0.085765	0.0775193	No	2	'-3.6122599	Yes	'-	'-	No	Pred.
103	8	0.126209	0.118709	0.242382	0.126666	0.153491	No	9	'-4.6342235	Yes	'-	'-	No	Pred.
103	9	0.247307	0.260704	0.363242	0.222014	0.273317	No	4	'-3.823594	Yes	'-	'-	No	Pred.
103	16	0.24353	0.268154	0.62693	0.246427	0.34626	No	10	'-4.797978	Yes	'-	'-	No	Pred.
103	18	0.500708	0.663191	0.472585	0.395241	0.507931	Yes	42	'-5.8354416	No	'-	'-	No	Pred.
103	23	0.141072	0.106468	0.237744	0.168909	0.163548	No	7	'-4.351345	Yes	'-	'-	No	Pred.
103	24	0.132263	0.14744	0.239776	0.243185	0.190666	No	5	'-4.0067034	Yes	'-	'-	No	Pred.
103	33	0.0550154	0.0618165	0.288191	0.0876976	0.12318	No	8	'-4.465479	Yes	'-	'-	No	Pred.
103	44	0.13348	0.114517	0.230141	0.167273	0.161353	No	6	'-4.215379	Yes	'-	'-	No	Pred.
103	49	0.139345	0.158224	0.302621	0.461464	0.265414	No	3	'-3.741888	Yes	'-	'-	No	Pred.
103	61	0.544751	0.488662	0.425812	0.653319	0.528136	Yes	11	'-5.0857754	No	'-	'-	No	Pred.
1091	8	0.172608	0.256928	0.224879	0.253035	0.226863	No	6	'-4.978221	Yes	'-	'-	No	Pred.
1091	26	0.102082	0.153377	0.237236	0.0943846	0.14677	No	7	'-4.994278	Yes	'-	'-	No	Pred.
1091	27	0.231758	0.106452	0.23394	0.178291	0.18761	No	1	'-4.4675407	Yes	'-	'-	No	Pred.
1091	29	0.163444	0.2724	0.531652	0.192332	0.289957	No	5	'-4.9306874	Yes	'-	'-	No	Pred.
1091	31	0.294232	0.516785	0.881503	0.454302	0.536705	Yes	4	'-4.8224626	Yes	'-	'-	No	Pred.
1091	33	0.271108	0.794287	0.771027	0.352099	0.54713	Yes	20	'-5.5810294	No	'-	'-	No	Pred.
1091	54	0.0843802	0.0626673	0.235831	0.0891988	0.118019	No	3	'-4.7892413	Yes	'-	'-	No	Pred.
1160	8	0.174494	0.228596	0.138779	0.0917282	0.158399	No	1	'-4.930304	Yes	'-	'-	No	Pred.
1160	19	0.290745	0.878292	0.397888	0.570143	0.534267	Yes	20	'-5.989286	No	'-	'-	No	Pred.
1162	19	0.320683	0.777505	0.794149	0.374781	0.56678	Yes	15	'-5.5810294	No	'-	'-	No	Pred.
1162	20	0.157108	0.351004	0.682304	0.386285	0.394175	No	3	'-4.7525115	Yes	'-	'-	No	Pred.
1162	21	0.272687	0.488146	0.869042	0.451279	0.520289	Yes	2	'-4.6263423	Yes	'-	'-	No	Pred.
1162	23	0.153983	0.292669	0.465278	0.183898	0.273957	No	4	'-4.9163427	Yes	'-	'-	No	Pred.
1162	25	0.231758	0.106452	0.23394	0.178291	0.18761	No	1	'-4.4675407	Yes	'-	'-	No	Pred.
1162	26	0.102082	0.153377	0.237236	0.0943846	0.14677	No	6	'-4.994278	Yes	'-	'-	No	Pred.
1162	44	0.172608	0.256928	0.224879	0.253035	0.226863	No	5	'-4.978221	Yes	'-	'-	No	Pred.
1180	11	0.621971	0.462631	0.73186	0.539729	0.589048	Yes	7	'-5.422048	No	'-	'-	No	Pred.
1180	21	0.163283	0.247079	0.220139	0.246661	0.219291	No	6	'-4.97582	Yes	'-	'-	No	Pred.
1180	36	0.499109	0.1632	0.0929134	0.180572	0.233949	No	4	'-4.9070973	Yes	'-	'-	No	Pred.
1180	39	0.4846	0.150926	0.12894	0.0947953	0.214815	No	1	'-4.3038025	Yes	'-	'-	No	Pred.
1180	42	0.177485	0.229218	0.554786	0.181688	0.285794	No	3	'-4.395142	Yes	'-	'-	No	Pred.
1180	44	0.202782	0.467045	0.879893	0.534847	0.521142	Yes	5	'-4.918218	Yes	'-	'-	No	Pred.
1180	45	0.166857	0.450978	0.722622	0.474654	0.453778	No	2	'-4.329481	Yes	'-	'-	No	Pred.
1180	46	0.270578	0.76122	0.77918	0.361894	0.543218	Yes	16	'-5.581649	No	'-	'-	No	Pred.
1225	2	0.4846	0.150926	0.12894	0.0947953	0.214815	No	1	'-4.3038025	Yes	'-	'-	No	Pred.
1225	5	0.499109	0.1632	0.0929134	0.180572	0.233949	No	4	'-4.9070973	Yes	'-	'-	No	Pred.
1225	20	0.163283	0.247079	0.220139	0.246661	0.219291	No	6	'-4.97582	Yes	'-	'-	No	Pred.
1225	30	0.621971	0.462631	0.73186	0.539729	0.589048	Yes	7	'-5.422048	No	'-	'-	No	Pred.
1225	49	0.296773	0.774652	0.793095	0.374692	0.559803	Yes	15	'-5.5810294	No	'-	'-	No	Pred.
1225	50	0.166857	0.450978	0.722622	0.474654	0.453778	No	2	'-4.329481	Yes	'-	'-	No	Pred.
1225	51	0.202782	0.467045	0.879893	0.534847	0.521142	Yes	5	'-4.918218	Yes	'-	'-	No	Pred.
1225	53	0.177485	0.229218	0.554786	0.181688	0.285794	No	3	'-4.395142	Yes	'-	'-	No	Pred.
1362	2	0.30078	0.450325	0.25323	0.246194	0.312632	No	12	'-4.385128	Yes	'-	'-	No	Pred.
1362	7	0.20956	0.0793033	0.00844535	0.195149	0.123114	No	14	'-4.4697666	Yes	'-	'-	No	Pred.
1362	8	0.132049	0.122593	0.243875	0.307073	0.201397	No	8	'-3.9681053	Yes	'-	'-	No	Pred.
1362	10	0.177845	0.413614	0.590657	0.324388	0.376626	No	10	'-4.2628183	Yes	'-	'-	No	Pred.
1362	13	0.107696	0.11768	0.237926	0.197655	0.165239	No	9	'-4.056637	Yes	'-	'-	No	Pred.
1362	17	0.312275	0.860313	0.554293	0.880779	0.651915	Yes	11	'-4.358569	Yes	'-	'-	No	Pred.
1362	18	0.281711	0.488082	0.238659	0.624469	0.40823	No	4	'-2.127424	Yes	'-	'-	No	Pred.
1362	19	0.18575	0.140499	0.369906	0.294665	0.247705	No	17	'-4.997296	Yes	'-	'-	No	Pred.
1362	23	0.115779	0.174868	0.460772	0.163792	0.228803	No	7	'-3.729733	Yes	'-	'-	No	Pred.
1362	30	0.190454	0.104896	0.234721	0.211919	0.185497	No	5	'-3.6128173	Yes	'-	'-	No	Pred.
1362	31	0.784549	0.377803	0.164227	0.630753	0.489333	No	3	'-1.9152818	Yes	'-	'-	No	Pred.
1362	32	0.812475	0.563592	0.488968	0.621606	0.62166	Yes	1	'-1.3673129	Yes	'-	'-	No	Pred.
1362	33	0.669558	0.578005	0.484959	0.360807	0.523332	Yes	19	'-5.0573497	No	'-	'-	No	Pred.
1362	37	0.11242	0.122108	0.238204	0.183626	0.16409	No	6	'-3.6138134	Yes	'-	'-	No	Pred.
1362	40	0.881445	0.866821	0.863147	0.87288	0.871073	Yes	36	'-5.659539	No	'-	'-	No	Pred.
1362	45	0.0905587	0.182221	0.43094	0.212739	0.229115	No	2	'-1.4633685	Yes	'-	'-	No	Pred.
1362	49	0.176997	0.417636	0.28583	0.35807	0.309633	No	13	'-4.3951383	Yes	'-	'-	No	Pred.
1362	57	0.674015	0.804486	0.492563	0.571755	0.635705	Yes	46	'-5.8617835	No	'-	'-	No	Pred.
1362	58	0.824025	0.236709	0.54045	0.391416	0.49815	No	15	'-4.5710773	Yes	'-	'-	No	Pred.
1362	60	0.0990607	0.255517	0.23795	0.138806	0.182833	No	16	'-4.8237042	Yes	'-	'-	No	Pred.
149	14	0.621971	0.462631	0.73186	0.539729	0.589048	Yes	7	'-5.422048	No	'-	'-	No	Pred.
149	24	0.163283	0.247079	0.220139	0.246661	0.219291	No	6	'-4.97582	Yes	'-	'-	No	Pred.
149	39	0.499109	0.1632	0.0929134	0.180572	0.233949	No	4	'-4.9070973	Yes	'-	'-	No	Pred.
149	42	0.4846	0.150926	0.12894	0.0947953	0.214815	No	1	'-4.3038025	Yes	'-	'-	No	Pred.
149	45	0.177485	0.229218	0.554786	0.181688	0.285794	No	3	'-4.395142	Yes	'-	'-	No	Pred.
149	47	0.202782	0.467045	0.879893	0.534847	0.521142	Yes	5	'-4.918218	Yes	'-	'-	No	Pred.
149	48	0.166857	0.450978	0.722622	0.474654	0.453778	No	2	'-4.329481	Yes	'-	'-	No	Pred.
149	49	0.270578	0.76122	0.77918	0.361894	0.543218	Yes	16	'-5.581649	No	'-	'-	No	Pred.
1526	3	0.139799	0.381078	0.245653	0.406516	0.293261	No	2	'-4.6956463	Yes	'-	'-	No	Pred.
1526	5	0.153994	0.307597	0.58174	0.195434	0.309691	No	4	'-4.8994884	Yes	'-	'-	No	Pred.
1526	7	0.22652	0.491024	0.875521	0.53092	0.530996	Yes	3	'-4.8224626	Yes	'-	'-	No	Pred.
1526	8	0.173177	0.450012	0.726093	0.475533	0.456204	No	1	'-4.329481	Yes	'-	'-	No	Pred.
1526	9	0.360619	0.776183	0.793268	0.369855	0.574981	Yes	8	'-5.5810294	No	'-	'-	No	Pred.
3641	26	0.0663323	0.0863532	0.240993	0.0995075	0.123297	No	3	'-4.4054036	Yes	'-	'-	No	Pred.
3641	39	0.263105	0.2261	0.0618862	0.314075	0.216291	No	5	'-4.689181	Yes	'-	'-	No	Pred.
3641	44	0.100463	0.183824	0.237819	0.285158	0.201816	No	2	'-3.5622463	Yes	'-	'-	No	Pred.
3641	53	0.0942287	0.228772	0.397312	0.228025	0.237084	No	1	'-2.6778378	Yes	'-	'-	No	Pred.
3641	54	0.130177	0.124508	0.526134	0.104057	0.221219	No	4	'-4.43753	Yes	'-	'-	No	Pred.
3641	68	0.523222	0.436846	0.533595	0.674315	0.541994	Yes	6	'-5.0460153	No	'-	'-	No	Pred.
527	9	0.253305	0.389957	0.86489	0.701392	0.552386	Yes	10	'-4.3792467	Yes	'-	'-	No	Pred.
527	15	0.87126	0.465416	0.458535	0.606316	0.600382	Yes	16	'-4.837193	Yes	'-	'-	No	Pred.
527	19	0.492218	0.504842	0.782537	0.411678	0.547819	Yes	65	'-5.85973	No	'-	'-	No	Pred.
527	24	0.076984	0.061065	0.153209	0.113897	0.101289	No	8	'-4.069895	Yes	'-	'-	No	Pred.
527	28	0.61302	0.701119	0.45625	0.762743	0.633283	Yes	15	'-4.7763925	Yes	'-	'-	No	Pred.
527	30	0.393558	0.365356	0.432133	0.50253	0.423394	No	14	'-4.7034664	Yes	'-	'-	No	Pred.
527	34	0.246741	0.330899	0.245188	0.29434	0.279292	No	5	'-3.034783	Yes	'-	'-	No	Pred.
527	35	0.552363	0.468831	0.388161	0.504571	0.478481	No	7	'-3.8561473	Yes	'-	'-	No	Pred.
527	39	0.0948933	0.0947893	0.238133	0.151615	0.144857	No	9	'-4.15755	Yes	'-	'-	No	Pred.
527	40	0.11038	0.0719394	0.237847	0.111032	0.1328	No	11	'-4.3969173	Yes	'-	'-	No	Pred.
527	42	0.0835218	0.0745411	0.219401	0.0972554	0.11868	No	17	'-4.8418345	Yes	'-	'-	No	Pred.
527	43	0.116629	0.124979	0.195995	0.172511	0.152528	No	21	'-4.976761	Yes	'-	'-	No	Pred.
527	45	0.66733	0.51359	0.548982	0.342966	0.518217	Yes	25	'-5.125699	No	'-	'-	No	Pred.
527	46	0.812475	0.563592	0.488968	0.621606	0.62166	Yes	1	'-1.3673129	Yes	'-	'-	No	Pred.
527	47	0.784549	0.377803	0.164227	0.630753	0.489333	No	2	'-1.9152818	Yes	'-	'-	No	Pred.
527	57	0.652431	0.681751	0.245186	0.632246	0.552903	Yes	3	'-2.0652332	Yes	'-	'-	No	Pred.
527	58	0.346333	0.274877	0.353417	0.237327	0.302988	No	12	'-4.510469	Yes	'-	'-	No	Pred.
527	59	0.197591	0.221517	0.283442	0.145532	0.212021	No	18	'-4.8585944	Yes	'-	'-	No	Pred.
527	60	0.830514	0.648496	0.563744	0.758276	0.700258	Yes	4	'-2.4153407	Yes	'-	'-	No	Pred.
527	63	0.320632	0.668702	0.362285	0.348651	0.425068	No	19	'-4.898931	Yes	'-	'-	No	Pred.
527	70	0.108866	0.0540919	0.259013	0.0671045	0.122269	No	6	'-3.6105218	Yes	'-	'-	No	Pred.
527	76	0.131803	0.260721	0.265747	0.0994742	0.189436	No	20	'-4.961131	Yes	'-	'-	No	Pred.
527	78	0.806606	0.503351	0.621472	0.471334	0.600691	Yes	60	'-5.8283796	No	'-	'-	No	Pred.
527	83	0.101905	0.0650331	0.232639	0.1799	0.144869	No	13	'-4.5972548	Yes	'-	'-	No	Pred.
5814	16	0.105459	0.149546	0.25283	0.238	0.186459	No	1	'-4.9076	Yes	'-	'-	No	Pred.
6454	13	0.163283	0.247079	0.220139	0.246661	0.219291	No	6	'-4.97582	Yes	'-	'-	No	Pred.
6454	23	0.621971	0.462631	0.73186	0.539729	0.589048	Yes	7	'-5.422048	No	'-	'-	No	Pred.
6454	42	0.296773	0.774652	0.793095	0.374692	0.559803	Yes	15	'-5.5810294	No	'-	'-	No	Pred.
6454	43	0.166857	0.450978	0.722622	0.474654	0.453778	No	2	'-4.329481	Yes	'-	'-	No	Pred.
6454	44	0.202782	0.467045	0.879893	0.534847	0.521142	Yes	5	'-4.918218	Yes	'-	'-	No	Pred.
6454	46	0.177485	0.229218	0.554786	0.181688	0.285794	No	3	'-4.395142	Yes	'-	'-	No	Pred.
6454	49	0.4846	0.150926	0.12894	0.0947953	0.214815	No	1	'-4.3038025	Yes	'-	'-	No	Pred.
6454	52	0.499109	0.1632	0.0929134	0.180572	0.233949	No	4	'-4.9070973	Yes	'-	'-	No	Pred.
6890	2	0.220049	0.29897	0.406249	0.33681	0.31552	No	4	'-4.5520377	Yes	'-	'-	No	Pred.
6890	8	0.518886	0.170358	0.62968	0.197674	0.379149	No	5	'-4.8682947	Yes	'-	'-	No	Pred.
6890	11	0.659444	0.518781	0.51573	0.32331	0.504316	Yes	10	'-5.451284	No	'-	'-	No	Pred.
6890	12	0.235301	0.13638	0.641808	0.089976	0.275866	No	1	'-3.072299	Yes	'-	'-	No	Pred.
6890	16	0.14971	0.443285	0.280536	0.157212	0.257686	No	2	'-4.050913	Yes	'-	'-	No	Pred.
6890	18	0.210903	0.57636	0.665059	0.608945	0.515317	Yes	3	'-4.3726573	Yes	'-	'-	No	Pred.
6890	30	0.075217	0.0617276	0.346572	0.128979	0.153124	No	6	'-4.9826574	Yes	'-	'-	No	Pred.
906	11	0.798171	0.476879	0.572387	0.457992	0.576358	Yes	58	'-5.8283796	No	'-	'-	No	Pred.
906	13	0.131803	0.260721	0.265747	0.0994742	0.189436	No	19	'-4.961131	Yes	'-	'-	No	Pred.
906	19	0.108866	0.0540919	0.259013	0.0671045	0.122269	No	6	'-3.6105218	Yes	'-	'-	No	Pred.
906	26	0.320632	0.668702	0.362285	0.348651	0.425068	No	18	'-4.898931	Yes	'-	'-	No	Pred.
906	29	0.830514	0.648496	0.563744	0.758276	0.700258	Yes	4	'-2.4153407	Yes	'-	'-	No	Pred.
906	30	0.197591	0.221517	0.283442	0.145532	0.212021	No	17	'-4.8585944	Yes	'-	'-	No	Pred.
906	31	0.346333	0.274877	0.353417	0.237327	0.302988	No	12	'-4.510469	Yes	'-	'-	No	Pred.
906	32	0.652431	0.681751	0.245186	0.632246	0.552903	Yes	3	'-2.0652332	Yes	'-	'-	No	Pred.
906	42	0.784549	0.377803	0.164227	0.630753	0.489333	No	2	'-1.9152818	Yes	'-	'-	No	Pred.
906	43	0.812475	0.563592	0.488968	0.621606	0.62166	Yes	1	'-1.3673129	Yes	'-	'-	No	Pred.
906	44	0.66733	0.51359	0.548982	0.342966	0.518217	Yes	23	'-5.125699	No	'-	'-	No	Pred.
906	46	0.116629	0.124979	0.195995	0.172511	0.152528	No	20	'-4.976761	Yes	'-	'-	No	Pred.
906	47	0.0835218	0.0745411	0.219401	0.0972554	0.11868	No	16	'-4.8418345	Yes	'-	'-	No	Pred.
906	49	0.11038	0.0719394	0.237847	0.111032	0.1328	No	11	'-4.3969173	Yes	'-	'-	No	Pred.
906	50	0.0948933	0.0947893	0.238133	0.151615	0.144857	No	9	'-4.15755	Yes	'-	'-	No	Pred.
906	54	0.552363	0.468831	0.388161	0.504571	0.478481	No	7	'-3.8561473	Yes	'-	'-	No	Pred.
906	55	0.246741	0.330899	0.245188	0.29434	0.279292	No	5	'-3.034783	Yes	'-	'-	No	Pred.
906	59	0.393558	0.365356	0.432133	0.50253	0.423394	No	13	'-4.7034664	Yes	'-	'-	No	Pred.
906	61	0.61302	0.701119	0.45625	0.762743	0.633283	Yes	14	'-4.7763925	Yes	'-	'-	No	Pred.
906	65	0.076984	0.061065	0.153209	0.113897	0.101289	No	8	'-4.069895	Yes	'-	'-	No	Pred.
906	70	0.492218	0.504842	0.782537	0.411678	0.547819	Yes	63	'-5.85973	No	'-	'-	No	Pred.
906	74	0.87126	0.465416	0.458535	0.606316	0.600382	Yes	15	'-4.837193	Yes	'-	'-	No	Pred.
906	80	0.253305	0.389957	0.86489	0.701392	0.552386	Yes	10	'-4.3792467	Yes	'-	'-	No	Pred.
923	8	0.144066	0.173255	0.252608	0.279862	0.212448	No	1	'-4.440577	Yes	'-	'-	No	Pred.
923	17	0.444356	0.491762	0.271684	0.634829	0.460658	No	2	'-4.575101	Yes	'-	'-	No	Pred.
931	9	0.130177	0.124508	0.526134	0.104057	0.221219	No	4	'-4.43753	Yes	'-	'-	No	Pred.
931	10	0.0942287	0.228772	0.397312	0.228025	0.237084	No	1	'-2.6778378	Yes	'-	'-	No	Pred.
931	19	0.100463	0.183824	0.237819	0.285158	0.201816	No	2	'-3.5622463	Yes	'-	'-	No	Pred.
931	24	0.263105	0.2261	0.0618862	0.314075	0.216291	No	5	'-4.689181	Yes	'-	'-	No	Pred.
931	37	0.0663323	0.0863532	0.240993	0.0995075	0.123297	No	3	'-4.4054036	Yes	'-	'-	No	Pred.
